# Supplementary material for: Metabolic Bile Acid Profile Impairments in Dogs Affected by Chronic Inflammatory Enteropathy
Source: Metabolites. 2023 Aug 30;13(9):980. doi: 10.3390/metabo13090980 (PMC10535270; doi:10.3390/metabo13090980)
Supplement: Supplementary file 1 [file metabolites-13-00980-s001.zip]

Archive with 1 entries (1 files):
- metabolites-2554260-supplementary.pdf
